# Supplementary material for: Two new species of Jalapriya and a new record, Dictyocheirosporavinaya from freshwater habitats in China
Source: Biodivers Data J. 2021 Oct 28;9:e74295. doi: 10.3897/BDJ.9.e74295 (PMC8568885; doi:10.3897/BDJ.9.e74295)
Supplement: XML Treatment for Jalapriya apicalivaginatum [file BDJ.9.e74295-treatment1.xml]

<!DOCTYPE tp:taxon-treatment
  PUBLIC "-//TaxonX//DTD Taxonomic Treatment Publishing DTD v0 20100105//EN" "tax-treatment-NSO.dtd">
<tp:taxon-treatment xmlns:tp="http://www.plazi.org/taxpub"><tp:treatment-meta><mixed-citation publication-type="journal"><person-group><name><surname>Fu</surname><given-names>Xi</given-names></name><name><surname>Bao</surname><given-names>Dan-Feng</given-names></name><name><surname>Luo</surname><given-names>Zong-Long</given-names></name><name><surname>He</surname><given-names>Xiu</given-names></name><name><surname>Su</surname><given-names>Hong-Yan</given-names></name></person-group><article-title>Two new species of <italic><tp:taxon-name><tp:taxon-name-part taxon-name-part-type="genus" reg="Jalapriya">Jalapriya</tp:taxon-name-part></tp:taxon-name></italic> and a new record, <italic><tp:taxon-name><tp:taxon-name-part taxon-name-part-type="genus" reg="Dictyocheirospora">Dictyocheirospora</tp:taxon-name-part><tp:taxon-name-part taxon-name-part-type="species" reg="vinaya">vinaya</tp:taxon-name-part></tp:taxon-name></italic> from freshwater habitats in China</article-title><source>Biodivers Data J</source><day>28</day><month>10</month><year>2021</year><volume>9</volume><pub-id pub-id-type="doi">10.3897/BDJ.9.e74295</pub-id></mixed-citation></tp:treatment-meta><tp:nomenclature><tp:taxon-name>
            <object-id xmlns:xlink="http://www.w3.org/1999/xlink" content-type="arpha" xlink:type="simple">BA883ECE-94C7-5EC2-8C20-81539207AF7C</object-id>
            <tp:taxon-name-part taxon-name-part-type="genus">Jalapriya</tp:taxon-name-part>
            <tp:taxon-name-part taxon-name-part-type="species">apicalivaginatum</tp:taxon-name-part>
            <object-id xmlns:xlink="http://www.w3.org/1999/xlink" xlink:type="simple" object-id-type="IndexFungorum">558682</object-id>
            <object-id xmlns:xlink="http://www.w3.org/1999/xlink" xlink:type="simple" object-id-type="Species-ID">Facesoffungi number: FoF 10257</object-id>
          </tp:taxon-name><tp:taxon-authority>D.F. Bao, X. Fu, H.Y. Su &amp; Z.L. Luo, 2021</tp:taxon-authority><tp:taxon-status xmlns:xlink="http://www.w3.org/1999/xlink" xlink:type="simple">sp. nov.</tp:taxon-status></tp:nomenclature><tp:treatment-sec sec-type="materials"><title>Materials</title><list list-type="alpha-lower" list-content="occurrences"><list-item><p><bold>Type status:</bold> <named-content xmlns:xlink="http://www.w3.org/1999/xlink" content-type="dwc:typeStatus" xlink:type="simple">Holotype</named-content>. <bold>Taxon:</bold> scientificName: <named-content xmlns:xlink="http://www.w3.org/1999/xlink" content-type="dwc:scientificName" xlink:type="simple"><italic><tp:taxon-name><tp:taxon-name-part taxon-name-part-type="genus" reg="Jalapriya">Jalapriya</tp:taxon-name-part><tp:taxon-name-part taxon-name-part-type="species" reg="apicalivaginatum">apicalivaginatum</tp:taxon-name-part></tp:taxon-name></italic></named-content>; phylum: <named-content xmlns:xlink="http://www.w3.org/1999/xlink" content-type="dwc:phylum" xlink:type="simple"><tp:taxon-name><tp:taxon-name-part taxon-name-part-type="phylum">Ascomycota</tp:taxon-name-part></tp:taxon-name></named-content>; class: <named-content xmlns:xlink="http://www.w3.org/1999/xlink" content-type="dwc:class" xlink:type="simple"><tp:taxon-name><tp:taxon-name-part taxon-name-part-type="class">Dothideomycetes</tp:taxon-name-part></tp:taxon-name></named-content>; order: <named-content xmlns:xlink="http://www.w3.org/1999/xlink" content-type="dwc:order" xlink:type="simple"><tp:taxon-name><tp:taxon-name-part taxon-name-part-type="order">Pleosporales</tp:taxon-name-part></tp:taxon-name></named-content>; family: <named-content xmlns:xlink="http://www.w3.org/1999/xlink" content-type="dwc:family" xlink:type="simple"><tp:taxon-name><tp:taxon-name-part taxon-name-part-type="family">Dictyosporiaceae</tp:taxon-name-part></tp:taxon-name></named-content>; genus: <named-content xmlns:xlink="http://www.w3.org/1999/xlink" content-type="dwc:genus" xlink:type="simple"><tp:taxon-name><tp:taxon-name-part taxon-name-part-type="genus">Jalapriya</tp:taxon-name-part></tp:taxon-name></named-content>; <bold>Location:</bold> locationRemarks: <named-content xmlns:xlink="http://www.w3.org/1999/xlink" content-type="dwc:locationRemarks" xlink:type="simple">China, Gansu Province, Gannan City, Xiahe County, Sangke Town, on decaying wood submerged in stream, July 2020</named-content>; <bold>Event:</bold> habitat: <named-content xmlns:xlink="http://www.w3.org/1999/xlink" content-type="dwc:habitat" xlink:type="simple">decaying wood submerged in stream</named-content>; <bold>Record Level:</bold> collectionID: <named-content xmlns:xlink="http://www.w3.org/1999/xlink" content-type="dwc:collectionID" xlink:type="simple">SK 1-21-1 H</named-content>; collectionCode: <named-content xmlns:xlink="http://www.w3.org/1999/xlink" content-type="dwc:collectionCode" xlink:type="simple">L-78</named-content></p></list-item></list></tp:treatment-sec><tp:treatment-sec sec-type="Description"><title>Description</title><p>Saprobic on decaying wood submerged in stream. <bold>Asexual morph</bold>: Hyphomycetous (Fig. <xref ref-type="fig" rid="F7420517">2</xref>). Colonies effuse, scattered, dark brown or black. Mycelium mostly immersed, partly superficial, composed of smooth, septate, branched, hyaline to pale brown hyphae. Conidiophores micronematous, reduced, hyaline to pale brown, unbranched, thin-walled, smooth. Conidiogenous cells holoblastic, integrated, terminal. Conidia acrogenous, solitary, cheiroid, pale brown, the shape of conidia like a "U", with 3–5 rows of cells. The rows in the middle are little bit longer than the outer rows and each row of cells with an apical hyaline, inflated, gelatinous subglobose, cap-like appendage, the rows of conidia mostly arranged in a plane and 2 outer rows arising from a basal cell, rows not separating, each row consisting of 6–12 cells, the size of outer rows 15–52 × 3–6 μm (x̄ = 36 × 5 μm, n = 30), excluding apical hyaline gelatinous appendages, the size of inner rows 24–47 × 4–7 μm (x̄ = 40 × 5.5 μm, n = 30). The size of conidia 24–47 × 17–31.5 µm (x̄ = 40 × 23 μm, n = 30). <bold>Sexual morph</bold>: Undetermined.</p><sec sec-type="Culture characteristics"><title>Culture characteristics</title><p>Conidia germinating on PDA within 24 h, germ tubes arising from the outermost cells of the conidium. Colonies on MEA covering 9 cm diam., in 4 weeks at 28°C. On the obverse, the edges are white and the middle is greyish-white. On the reverse, colonies appear pale yellow. Sporulation not observed in culture.</p></sec><sec sec-type="Material examined"><title>Material examined</title><p>CHINA, Gansu Province, Gannan City, Xiahe County, Sangke Town, <named-content xmlns:xlink="http://www.w3.org/1999/xlink" content-type="dwc:verbatimCoordinates" xlink:type="simple">35°8'9"N, 102°27'11"E</named-content>, on decaying wood submerged in stream, July 2020, Z.L. Luo, SK 1–21–1 H (HKAS 115801, holotype), ex-type living culture, KUNCC 21-10704 = CGMCC 3.20612.</p></sec></tp:treatment-sec><tp:treatment-sec sec-type="Etymology"><title>Etymology</title><p>Referring to the conidia with an apical mucilaginous sheath.</p></tp:treatment-sec><tp:treatment-sec sec-type="Notes"><title>Notes</title><p>In the phylogenetic analysis, <italic><tp:taxon-name><tp:taxon-name-part taxon-name-part-type="genus" reg="Jalapriya">J.</tp:taxon-name-part><tp:taxon-name-part taxon-name-part-type="species" reg="apicalivaginatum">apicalivaginatum</tp:taxon-name-part></tp:taxon-name></italic> formed a distinct lineage within <italic><tp:taxon-name><tp:taxon-name-part taxon-name-part-type="genus" reg="Jalapriya">Jalapriya</tp:taxon-name-part></tp:taxon-name></italic> and close to <italic><tp:taxon-name><tp:taxon-name-part taxon-name-part-type="genus" reg="Jalapriya">Jalapriya</tp:taxon-name-part></tp:taxon-name></italic> sp. (19VA07); However, the morphology of <italic><tp:taxon-name><tp:taxon-name-part taxon-name-part-type="genus" reg="Jalapriya">Jalapriya</tp:taxon-name-part></tp:taxon-name></italic> sp. (19VA07) was not available, but phylogeny of <italic><tp:taxon-name><tp:taxon-name-part taxon-name-part-type="genus" reg="Jalapriya">J.</tp:taxon-name-part><tp:taxon-name-part taxon-name-part-type="species" reg="apicalivaginatum">apicalivaginatum</tp:taxon-name-part></tp:taxon-name></italic> and <italic><tp:taxon-name><tp:taxon-name-part taxon-name-part-type="genus" reg="Jalapriya">Jalapriya</tp:taxon-name-part></tp:taxon-name></italic> sp. are distinct. <italic><tp:taxon-name><tp:taxon-name-part taxon-name-part-type="genus" reg="Jalapriya">Jalapriya</tp:taxon-name-part><tp:taxon-name-part taxon-name-part-type="species" reg="apicalivaginatum">apicalivaginatum</tp:taxon-name-part></tp:taxon-name></italic> resembles <italic><tp:taxon-name><tp:taxon-name-part taxon-name-part-type="genus" reg="Jalapriya">J.</tp:taxon-name-part><tp:taxon-name-part taxon-name-part-type="species" reg="pulchra">pulchra</tp:taxon-name-part></tp:taxon-name></italic> and <italic><tp:taxon-name><tp:taxon-name-part taxon-name-part-type="genus" reg="Jalapriya">J.</tp:taxon-name-part><tp:taxon-name-part taxon-name-part-type="species" reg="inflata">inflata</tp:taxon-name-part></tp:taxon-name></italic> in having each conidial row of cells with an apical hyaline, inflated, gelatinous subglobose, cap-like appendage. However, <italic><tp:taxon-name><tp:taxon-name-part taxon-name-part-type="genus" reg="Jalapriya">Jalapriya</tp:taxon-name-part><tp:taxon-name-part taxon-name-part-type="species" reg="inflata">inflata</tp:taxon-name-part></tp:taxon-name></italic> is characterised by branched conidiophores, whereas conidiophores of <italic><tp:taxon-name><tp:taxon-name-part taxon-name-part-type="genus" reg="Jalapriya">J.</tp:taxon-name-part><tp:taxon-name-part taxon-name-part-type="species" reg="apicalivaginatum">apicalivaginatum</tp:taxon-name-part></tp:taxon-name></italic> are not differentiated. <italic><tp:taxon-name><tp:taxon-name-part taxon-name-part-type="genus" reg="Jalapriya">Jalapriya</tp:taxon-name-part><tp:taxon-name-part taxon-name-part-type="species" reg="apicalivaginatum">apicalivaginatum</tp:taxon-name-part></tp:taxon-name></italic> has fewer number of rows than those of <italic><tp:taxon-name><tp:taxon-name-part taxon-name-part-type="genus" reg="Jalapriya">J.</tp:taxon-name-part><tp:taxon-name-part taxon-name-part-type="species" reg="pulchra">pulchra</tp:taxon-name-part></tp:taxon-name></italic> (3–5 rows vs. 5–7 rows) and conidia are smaller than those of <italic><tp:taxon-name><tp:taxon-name-part taxon-name-part-type="genus" reg="Jalapriya">J.</tp:taxon-name-part><tp:taxon-name-part taxon-name-part-type="species" reg="pulchra">pulchra</tp:taxon-name-part></tp:taxon-name></italic> (24–47 × 17–31.5 µm vs. 32–46 × 23.5–31.5 μm) (<xref ref-type="bibr" rid="B7422843">Boonmee et al. 2016</xref>) (Table <xref ref-type="table" rid="T7420224">2</xref>).</p></tp:treatment-sec><tp:treatment-sec><!--Section generated to contain objects referenced in tp:taxon-treatment.--><fig id="F7420517" position="float" orientation="portrait"><object-id xmlns:xlink="http://www.w3.org/1999/xlink" content-type="arpha" xlink:type="simple">1A695D5C-A859-5ED3-9A6A-CD8AA5F9A3A4</object-id><object-id xmlns:xlink="http://www.w3.org/1999/xlink" content-type="doi" xlink:type="simple">10.3897/BDJ.9.e74295.figure2</object-id><label>Figure 2.</label><caption><p><bold><italic><tp:taxon-name><tp:taxon-name-part taxon-name-part-type="genus" reg="Jalapriya">Jalapriya</tp:taxon-name-part></tp:taxon-name></italic></bold> <italic><bold><tp:taxon-name><tp:taxon-name-part taxon-name-part-type="genus" reg="Jalapriya"/><tp:taxon-name-part taxon-name-part-type="species" reg="apicalivaginatum">apicalivaginatum</tp:taxon-name-part></tp:taxon-name></bold></italic> (HKAS 115801, <bold>holotype</bold>). <bold>a</bold> Colonies on submerged wood; <bold>b-l</bold> Conidia; <bold>m</bold> Germinating conidium; <bold>n-o</bold> Culture on PDA from above and reverse. Scale bars: b, f-g, 20 μm; c, 30 μm; d-e, h-m, 15 μm.</p></caption><graphic xmlns:xlink="http://www.w3.org/1999/xlink" xlink:href="bdj-09-e74295-g002.png" position="float" id="oo_580602.png" orientation="portrait" xlink:type="simple"><uri content-type="original_file" xlink:type="simple">https://binary.pensoft.net/fig/580602</uri></graphic></fig><table-wrap id="T7420224" position="float" orientation="portrait"><label>Table 2.</label><caption><p>A synopsis of characters of species of <italic><tp:taxon-name><tp:taxon-name-part taxon-name-part-type="genus" reg="Jalapriya">Jalapriya</tp:taxon-name-part></tp:taxon-name></italic>.</p></caption><table rules="all" border="1"><tbody><tr><td rowspan="2" colspan="1">
              <bold>Species</bold>
            </td><td rowspan="1" colspan="4" style="width: 381px;">
              <bold>Conidia</bold>
            </td><td rowspan="2" colspan="1" style="width: 93px;">
              <bold>Distribution</bold>
            </td><td rowspan="2" colspan="1">
              <bold>Reference</bold>
            </td></tr><tr><td rowspan="1" colspan="1">
              <bold>Shape</bold>
            </td><td rowspan="1" colspan="1" style="width: 73px;">
              <bold>Size (μm)</bold>
            </td><td rowspan="1" colspan="1" style="width: 47px;">
              <bold>Colour</bold>
            </td><td rowspan="1" colspan="1" style="width: 68px;">
              <bold>Number of rows</bold>
            </td></tr><tr><td rowspan="1" colspan="1">
              <italic><tp:taxon-name><tp:taxon-name-part taxon-name-part-type="genus" reg="Jalapriya">Jalapriya</tp:taxon-name-part><tp:taxon-name-part taxon-name-part-type="species" reg="inflata">inflata</tp:taxon-name-part></tp:taxon-name></italic>
            </td><td rowspan="1" colspan="1">Euseptate, thin-walled and staurosporous, composed of an apically inflated basal cell</td><td rowspan="1" colspan="1" style="width: 73px;">28.5–38 × 14.5–21.5</td><td rowspan="1" colspan="1" style="width: 47px;">Brown</td><td rowspan="1" colspan="1" style="width: 68px;">3–4 rows</td><td rowspan="1" colspan="1" style="width: 93px;">UK, Ontario, On rotten wood</td><td rowspan="1" colspan="1"><xref ref-type="bibr" rid="B7423823">Matsushima 1983</xref>, <xref ref-type="bibr" rid="B7423550">Kirschner et al. 2013</xref>, <xref ref-type="bibr" rid="B7422843">Boonmee et al. 2016</xref>, <xref ref-type="bibr" rid="B7423470">Iturrieta-González et al. 2018</xref></td></tr><tr><td rowspan="1" colspan="1">
              <italic><tp:taxon-name><tp:taxon-name-part taxon-name-part-type="genus" reg="Jalapriya">J.</tp:taxon-name-part><tp:taxon-name-part taxon-name-part-type="species" reg="pulchra">pulchra</tp:taxon-name-part></tp:taxon-name></italic>
            </td><td rowspan="1" colspan="1">Acrogenous, solitary, each row of cells with an apical hyaline, inflated, gelatinous subglobose, cap-like appendage</td><td rowspan="1" colspan="1" style="width: 73px;">32–46 × 23.5–31.5</td><td rowspan="1" colspan="1" style="width: 47px;">Uniformly pale to medium reddish-brown</td><td rowspan="1" colspan="1" style="width: 68px;">5–7 rows</td><td rowspan="1" colspan="1" style="width: 93px;">CHINA, Yunnan Province, on decaying wood submerged in stream</td><td rowspan="1" colspan="1"><xref ref-type="bibr" rid="B7422843">Boonmee et al. 2016</xref>, <xref ref-type="bibr" rid="B7423470">Iturrieta-González et al. 2018</xref></td></tr><tr><td rowspan="1" colspan="1">
              <italic><tp:taxon-name><tp:taxon-name-part taxon-name-part-type="genus" reg="Jalapriya">J.</tp:taxon-name-part><tp:taxon-name-part taxon-name-part-type="species" reg="aquaticum">aquaticum</tp:taxon-name-part></tp:taxon-name></italic>
            </td><td rowspan="1" colspan="1">Acrogenous, solitary, rows converging at apex, apical cells with spherical-like appendages</td><td rowspan="1" colspan="1" style="width: 73px;">22–53 × 16–24</td><td rowspan="1" colspan="1" style="width: 47px;">Pale to medium brown</td><td rowspan="1" colspan="1" style="width: 68px;">3–4 rows</td><td rowspan="1" colspan="1" style="width: 93px;">CHINA, Yunnan Province, on decaying wood submerged in stream</td><td rowspan="1" colspan="1">This study</td></tr><tr><td rowspan="1" colspan="1">
              <italic><tp:taxon-name><tp:taxon-name-part taxon-name-part-type="genus" reg="Jalapriya">J.</tp:taxon-name-part><tp:taxon-name-part taxon-name-part-type="species" reg="apicalivaginatum">apicalivaginatum</tp:taxon-name-part></tp:taxon-name></italic>
            </td><td rowspan="1" colspan="1">Acrogenous, solitary, thin-walled, each row of cells with an apical hyaline, inflated, gelatinous subglobose, cap-like appendage</td><td rowspan="1" colspan="1" style="width: 73px;">24–47 × 17–31.5</td><td rowspan="1" colspan="1" style="width: 47px;">pale brown</td><td rowspan="1" colspan="1" style="width: 68px;">3–5 rows</td><td rowspan="1" colspan="1" style="width: 93px;">CHINA, Gansu Province, on decaying wood submerged in stream</td><td rowspan="1" colspan="1">This study</td></tr></tbody></table></table-wrap></tp:treatment-sec><ref-list><ref id="B7422843"><element-citation xmlns:xlink="http://www.w3.org/1999/xlink" publication-type="article" xlink:type="simple"><person-group person-group-type="author"><name name-style="western"><surname>Boonmee</surname><given-names>Saranyaphat</given-names></name><name name-style="western"><surname>D’souza</surname><given-names>Melvina J.</given-names></name><name name-style="western"><surname>Luo</surname><given-names>Zonglong</given-names></name><name name-style="western"><surname>Pinruan</surname><given-names>Umpava</given-names></name><name name-style="western"><surname>Tanaka</surname><given-names>Kazuaki</given-names></name><name name-style="western"><surname>Su</surname><given-names>Hongyan</given-names></name><name name-style="western"><surname>Bhat</surname><given-names>Darbhe J.</given-names></name><name name-style="western"><surname>McKenzie</surname><given-names>Eric H. C.</given-names></name><name name-style="western"><surname>Jones</surname><given-names>E. B. Gareth</given-names></name><name name-style="western"><surname>Taylor</surname><given-names>Joanne E.</given-names></name><name name-style="western"><surname>Phillips</surname><given-names>Alan J. L.</given-names></name><name name-style="western"><surname>Hirayama</surname><given-names>Kazuyuki</given-names></name><name name-style="western"><surname>Eungwanichayapant</surname><given-names>Prapassorn D.</given-names></name><name name-style="western"><surname>Hyde</surname><given-names>Kevin D.</given-names></name></person-group><year>2016</year><article-title><tp:taxon-name><tp:taxon-name-part taxon-name-part-type="family">Dictyosporiaceae</tp:taxon-name-part></tp:taxon-name> fam. nov.</article-title><source>Fungal Diversity</source><volume>80</volume><issue>1</issue><fpage>457</fpage><lpage>482</lpage><pub-id pub-id-type="doi">10.1007/s13225-016-0363-z</pub-id></element-citation></ref><ref id="B7423823"><element-citation xmlns:xlink="http://www.w3.org/1999/xlink" publication-type="article" xlink:type="simple"><person-group person-group-type="author"><name name-style="western"><surname>Matsushima</surname><given-names>Takashi</given-names></name></person-group><year>1983</year><article-title>Matsushima Mycological Memoirs No. 3</article-title><source>Mycologia</source><volume>76</volume><issue>2</issue><pub-id pub-id-type="doi">10.2307/3793127</pub-id></element-citation></ref><ref id="B7423550"><element-citation xmlns:xlink="http://www.w3.org/1999/xlink" publication-type="article" xlink:type="simple"><person-group person-group-type="author"><name name-style="western"><surname>Kirschner</surname><given-names>Roland</given-names></name><name name-style="western"><surname>Pang</surname><given-names>Ka-Lai</given-names></name><name name-style="western"><surname>Jones</surname><given-names>E. B. Gareth</given-names></name></person-group><year>2013</year><article-title>Two cheirosporous hyphomycetes reassessed based on morphological and molecular examination</article-title><source>Mycological Progress</source><volume>12</volume><issue>1</issue><fpage>29</fpage><lpage>36</lpage><pub-id pub-id-type="doi">10.1007/s11557-012-0812-3</pub-id></element-citation></ref><ref id="B7423470"><element-citation xmlns:xlink="http://www.w3.org/1999/xlink" publication-type="article" xlink:type="simple"><person-group person-group-type="author"><name name-style="western"><surname>Iturrieta-González</surname><given-names>Isabel</given-names></name><name name-style="western"><surname>Gené</surname><given-names>Josepa</given-names></name><name name-style="western"><surname>Guarro</surname><given-names>Josep</given-names></name><name name-style="western"><surname>Castañeda-Ruiz</surname><given-names>Rafael F.</given-names></name><name name-style="western"><surname>García</surname><given-names>Dania</given-names></name></person-group><year>2018</year><article-title><italic><tp:taxon-name><tp:taxon-name-part taxon-name-part-type="genus" reg="Neodendryphiella">Neodendryphiella</tp:taxon-name-part></tp:taxon-name></italic>, a novel genus of the <tp:taxon-name><tp:taxon-name-part taxon-name-part-type="family">Dictyosporiaceae</tp:taxon-name-part></tp:taxon-name> (<tp:taxon-name><tp:taxon-name-part taxon-name-part-type="genus" reg="Pleosporales">Pleosporales</tp:taxon-name-part></tp:taxon-name>)</article-title><source>MycoKeys</source><volume>37</volume><fpage>19</fpage><lpage>38</lpage><pub-id pub-id-type="doi">10.3897/mycokeys.37.27275</pub-id></element-citation></ref></ref-list></tp:taxon-treatment>
