# Supplementary material for: Two new species of Jalapriya and a new record, Dictyocheirosporavinaya from freshwater habitats in China
Source: Biodivers Data J. 2021 Oct 28;9:e74295. doi: 10.3897/BDJ.9.e74295 (PMC8568885; doi:10.3897/BDJ.9.e74295)
Supplement: XML Treatment for Jalapriya aquaticum [file BDJ.9.e74295-treatment2.xml]

<!DOCTYPE tp:taxon-treatment
  PUBLIC "-//TaxonX//DTD Taxonomic Treatment Publishing DTD v0 20100105//EN" "tax-treatment-NSO.dtd">
<tp:taxon-treatment xmlns:tp="http://www.plazi.org/taxpub"><tp:treatment-meta><mixed-citation publication-type="journal"><person-group><name><surname>Fu</surname><given-names>Xi</given-names></name><name><surname>Bao</surname><given-names>Dan-Feng</given-names></name><name><surname>Luo</surname><given-names>Zong-Long</given-names></name><name><surname>He</surname><given-names>Xiu</given-names></name><name><surname>Su</surname><given-names>Hong-Yan</given-names></name></person-group><article-title>Two new species of <italic><tp:taxon-name><tp:taxon-name-part taxon-name-part-type="genus" reg="Jalapriya">Jalapriya</tp:taxon-name-part></tp:taxon-name></italic> and a new record, <italic><tp:taxon-name><tp:taxon-name-part taxon-name-part-type="genus" reg="Dictyocheirospora">Dictyocheirospora</tp:taxon-name-part><tp:taxon-name-part taxon-name-part-type="species" reg="vinaya">vinaya</tp:taxon-name-part></tp:taxon-name></italic> from freshwater habitats in China</article-title><source>Biodivers Data J</source><day>28</day><month>10</month><year>2021</year><volume>9</volume><pub-id pub-id-type="doi">10.3897/BDJ.9.e74295</pub-id></mixed-citation></tp:treatment-meta><tp:nomenclature><tp:taxon-name>
            <object-id xmlns:xlink="http://www.w3.org/1999/xlink" content-type="arpha" xlink:type="simple">DA9CA5AF-A62A-536C-B1FF-3F64EC6DE84F</object-id>
            <tp:taxon-name-part taxon-name-part-type="genus">Jalapriya</tp:taxon-name-part>
            <tp:taxon-name-part taxon-name-part-type="species">aquaticum</tp:taxon-name-part>
            <object-id xmlns:xlink="http://www.w3.org/1999/xlink" xlink:type="simple" object-id-type="IndexFungorum">558683</object-id>
            <object-id xmlns:xlink="http://www.w3.org/1999/xlink" xlink:type="simple" object-id-type="Species-ID">Facesoffungi number: FoF 10258</object-id>
          </tp:taxon-name><tp:taxon-authority>D.F. Bao, X. Fu, H.Y. Su &amp; Z.L. Luo, 2021</tp:taxon-authority><tp:taxon-status xmlns:xlink="http://www.w3.org/1999/xlink" xlink:type="simple">sp. nov.</tp:taxon-status></tp:nomenclature><tp:treatment-sec sec-type="materials"><title>Materials</title><list list-type="alpha-lower" list-content="occurrences"><list-item><p><bold>Type status:</bold> <named-content xmlns:xlink="http://www.w3.org/1999/xlink" content-type="dwc:typeStatus" xlink:type="simple">Holotype</named-content>. <bold>Taxon:</bold> scientificName: <named-content xmlns:xlink="http://www.w3.org/1999/xlink" content-type="dwc:scientificName" xlink:type="simple"><italic><tp:taxon-name><tp:taxon-name-part taxon-name-part-type="genus" reg="Jalapriya">Jalapriya</tp:taxon-name-part><tp:taxon-name-part taxon-name-part-type="species" reg="aquaticum">aquaticum</tp:taxon-name-part></tp:taxon-name></italic></named-content>; phylum: <named-content xmlns:xlink="http://www.w3.org/1999/xlink" content-type="dwc:phylum" xlink:type="simple"><tp:taxon-name><tp:taxon-name-part taxon-name-part-type="phylum">Ascomycota</tp:taxon-name-part></tp:taxon-name></named-content>; class: <named-content xmlns:xlink="http://www.w3.org/1999/xlink" content-type="dwc:class" xlink:type="simple"><tp:taxon-name><tp:taxon-name-part taxon-name-part-type="class">Dothideomycetes</tp:taxon-name-part></tp:taxon-name></named-content>; order: <named-content xmlns:xlink="http://www.w3.org/1999/xlink" content-type="dwc:order" xlink:type="simple"><tp:taxon-name><tp:taxon-name-part taxon-name-part-type="order">Pleosporales</tp:taxon-name-part></tp:taxon-name></named-content>; family: <named-content xmlns:xlink="http://www.w3.org/1999/xlink" content-type="dwc:family" xlink:type="simple"><tp:taxon-name><tp:taxon-name-part taxon-name-part-type="family">Dictyosporiaceae</tp:taxon-name-part></tp:taxon-name></named-content>; genus: <named-content xmlns:xlink="http://www.w3.org/1999/xlink" content-type="dwc:genus" xlink:type="simple"><tp:taxon-name><tp:taxon-name-part taxon-name-part-type="genus">Jalapriya</tp:taxon-name-part></tp:taxon-name></named-content>; <bold>Location:</bold> locationRemarks: <named-content xmlns:xlink="http://www.w3.org/1999/xlink" content-type="dwc:locationRemarks" xlink:type="simple">China, Yunnan Province, Dali, Cangshan Mountain, Lingquan stream, on decaying wood submerged in stream, April 2019</named-content>; <bold>Event:</bold> habitat: <named-content xmlns:xlink="http://www.w3.org/1999/xlink" content-type="dwc:habitat" xlink:type="simple">Saprobic on decaying wood submerged in stream</named-content>; <bold>Record Level:</bold> collectionID: <named-content xmlns:xlink="http://www.w3.org/1999/xlink" content-type="dwc:collectionID" xlink:type="simple">1LQX III H Z-7-1</named-content>; collectionCode: <named-content xmlns:xlink="http://www.w3.org/1999/xlink" content-type="dwc:collectionCode" xlink:type="simple">S-2101</named-content></p></list-item></list></tp:treatment-sec><tp:treatment-sec sec-type="Description"><title>Description</title><p>Saprobic on decaying wood submerged in stream. <bold>Asexual morph</bold>: Hyphomycetous (Fig. <xref ref-type="fig" rid="F7420521">3</xref>). Colonies punctiform, sporodochial, velvety, dark brown to black. Conidiophores micronematous, subhyaline to pale brown hyphae, unbranched, thin-walled, smooth. Mycelium immersed, composed of brown, smooth, thin-walled, septate. Conidiogenous cells holoblastic, integrated, terminal. Conidia acrogenous, solitary, cheiroid, pale to medium brown, with 3–4 rows of cells, rows converging at apex, apical cells with spherical-like appendages, the immature conidia are slightly curved and become straight after maturity. Two outer rows arising from a basal cell, rows not separating, each row consisting of 6–12 cells, the size of outer rows 29–53 × 6–8 μm (x̄ =45 × 5 μm, n = 30), excluding apical hyaline gelatinous appendages, the size of inner rows 22–44 × 4–8 μm (x̄ = 38 ×6 μm, n = 30). The size of conidia 22–53 × 16–24 µm. <bold>Sexual morph</bold>: Undetermined.</p><sec sec-type="Culture characteristics"><title>Culture characteristics</title><p>Conidia germinating on PDA within 24 h, germ tubes arising from the outermost cells of the conidium. Colonies on MEA covering 9 cm diam., in 4 weeks, at 28°C, white to cream. Sporulation not observed in culture.</p></sec><sec sec-type="Material examined"><title>Material examined</title><p>CHINA, Yunnan Province, Dali, Cangshan Mountain, Lingquan stream, <named-content xmlns:xlink="http://www.w3.org/1999/xlink" content-type="dwc:verbatimCoordinates" xlink:type="simple">25.747501°N, 100.090989°E</named-content>, on decaying wood submerged in stream, April 2019, Z.Q. Zhang, 1LQX III H Z-7-1 (S-2101) (HKAS 115807, holotype), ex-type living culture, KUNCC 21-10705 = DLUCC 2101 = CGMCC 3.20613; ibid. July 2019, Zhengquan Zhang, 2LQX III Z-56-1 H (S-2351), living culture, KUNCC 21-10706 = DLUCC 2101.</p></sec></tp:treatment-sec><tp:treatment-sec sec-type="Etymology"><title>Etymology</title><p>Referring to the species collected from aquatic habitats.</p></tp:treatment-sec><tp:treatment-sec sec-type="Notes"><title>Notes</title><p>In the phylogenetic analysis, <italic><tp:taxon-name><tp:taxon-name-part taxon-name-part-type="genus" reg="Jalapriya">J.</tp:taxon-name-part><tp:taxon-name-part taxon-name-part-type="species" reg="aquaticum">aquaticum</tp:taxon-name-part></tp:taxon-name></italic> nested in <italic><tp:taxon-name><tp:taxon-name-part taxon-name-part-type="genus" reg="Jalapriya">Jalapriya</tp:taxon-name-part></tp:taxon-name></italic> and sister to <italic><tp:taxon-name><tp:taxon-name-part taxon-name-part-type="genus" reg="Jalapriya">J.</tp:taxon-name-part><tp:taxon-name-part taxon-name-part-type="species" reg="toruloides">toruloides</tp:taxon-name-part></tp:taxon-name></italic>. Morphologically, <italic><tp:taxon-name><tp:taxon-name-part taxon-name-part-type="genus" reg="Jalapriya">J.</tp:taxon-name-part><tp:taxon-name-part taxon-name-part-type="species" reg="aquaticum">aquaticum</tp:taxon-name-part></tp:taxon-name></italic> is similar to <ext-link xmlns:xlink="http://www.w3.org/1999/xlink" ext-link-type="uri" xlink:href="http://www.indexfungorum.org/Names/Names.asp?strGenus=Jalapriya" xlink:type="simple"><italic>J.</italic></ext-link> <italic><tp:taxon-name><tp:taxon-name-part taxon-name-part-type="genus" reg="Jalapriya"/><tp:taxon-name-part taxon-name-part-type="species" reg="inflata">inflata</tp:taxon-name-part></tp:taxon-name></italic> in having 3–4 rows of conidia, but differs from <ext-link xmlns:xlink="http://www.w3.org/1999/xlink" ext-link-type="uri" xlink:href="http://www.indexfungorum.org/Names/Names.asp?strGenus=Jalapriya" xlink:type="simple"><italic>J.</italic></ext-link> <italic>inflat</italic> in the shape of the conidia, the cells of <italic><tp:taxon-name><tp:taxon-name-part taxon-name-part-type="genus" reg="Jalapriya">J.</tp:taxon-name-part><tp:taxon-name-part taxon-name-part-type="species" reg="inflata">inflata</tp:taxon-name-part></tp:taxon-name></italic> are fuller and more three-dimensional. <italic><tp:taxon-name><tp:taxon-name-part taxon-name-part-type="genus" reg="Jalapriya">J.</tp:taxon-name-part><tp:taxon-name-part taxon-name-part-type="species" reg="inflata">inflata</tp:taxon-name-part></tp:taxon-name></italic> arranged more loosely in the rows of conidia and <italic><tp:taxon-name><tp:taxon-name-part taxon-name-part-type="genus" reg="Jalapriya">J.</tp:taxon-name-part><tp:taxon-name-part taxon-name-part-type="species" reg="aquaticum">aquaticum</tp:taxon-name-part></tp:taxon-name></italic> packed more tightly. <italic><tp:taxon-name><tp:taxon-name-part taxon-name-part-type="genus" reg="Jalapriya">J.</tp:taxon-name-part><tp:taxon-name-part taxon-name-part-type="species" reg="aquaticum">aquaticum</tp:taxon-name-part></tp:taxon-name></italic> has larger conidia than those of <italic><tp:taxon-name><tp:taxon-name-part taxon-name-part-type="genus" reg="Jalapriya">J.</tp:taxon-name-part><tp:taxon-name-part taxon-name-part-type="species" reg="inflata">inflata</tp:taxon-name-part></tp:taxon-name></italic> (22–53 × 16–24 vs. 28.5–38 × 14.5–21.5 μm). <italic><tp:taxon-name><tp:taxon-name-part taxon-name-part-type="genus" reg="Jalapriya">Jalapriya</tp:taxon-name-part><tp:taxon-name-part taxon-name-part-type="species" reg="quaticum">quaticum</tp:taxon-name-part></tp:taxon-name></italic> similar to <ext-link xmlns:xlink="http://www.w3.org/1999/xlink" ext-link-type="uri" xlink:href="http://www.indexfungorum.org/Names/Names.asp?strGenus=Jalapriya" xlink:type="simple"><italic>J.</italic></ext-link> <italic><tp:taxon-name><tp:taxon-name-part taxon-name-part-type="genus" reg="Jalapriya"/><tp:taxon-name-part taxon-name-part-type="species" reg="pulchra">pulchra</tp:taxon-name-part></tp:taxon-name></italic> in having appendages on the apical cells of the conidia, but differs in the rows of <italic><tp:taxon-name><tp:taxon-name-part taxon-name-part-type="genus" reg="Jalapriya">J.</tp:taxon-name-part><tp:taxon-name-part taxon-name-part-type="species" reg="aquaticum">aquaticum</tp:taxon-name-part></tp:taxon-name></italic> not being separable without manual force.</p></tp:treatment-sec><tp:treatment-sec><!--Section generated to contain objects referenced in tp:taxon-treatment.--><fig id="F7420521" position="float" orientation="portrait"><object-id xmlns:xlink="http://www.w3.org/1999/xlink" content-type="arpha" xlink:type="simple">BB1A1ADD-94D0-5226-854A-AB2D7BEE206C</object-id><object-id xmlns:xlink="http://www.w3.org/1999/xlink" content-type="doi" xlink:type="simple">10.3897/BDJ.9.e74295.figure3</object-id><label>Figure 3.</label><caption><p><bold><italic><tp:taxon-name><tp:taxon-name-part taxon-name-part-type="genus" reg="Jalapriya">Jalapriya</tp:taxon-name-part><tp:taxon-name-part taxon-name-part-type="species" reg="aquaticum">aquaticum</tp:taxon-name-part></tp:taxon-name></italic></bold> (HKAS 115807, <bold>holotype</bold>). <bold>a</bold> Colonies on submerged wood; <bold>b</bold> Squash mount of conidioma; <bold>c-i</bold> Conidia; <bold>j</bold> Germinating conidium; <bold>k-l</bold> Culture on PDA from above and reverse. Scale bars: b, 40 μm; c-j, 20 μm.</p></caption><graphic xmlns:xlink="http://www.w3.org/1999/xlink" xlink:href="bdj-09-e74295-g003.jpg" position="float" id="oo_580605.jpg" orientation="portrait" xlink:type="simple"><uri content-type="original_file" xlink:type="simple">https://binary.pensoft.net/fig/580605</uri></graphic></fig></tp:treatment-sec></tp:taxon-treatment>
