# Supplementary material for: Two new species of Jalapriya and a new record, Dictyocheirosporavinaya from freshwater habitats in China
Source: Biodivers Data J. 2021 Oct 28;9:e74295. doi: 10.3897/BDJ.9.e74295 (PMC8568885; doi:10.3897/BDJ.9.e74295)
Supplement: XML Treatment for Dictyocheirospora vinaya [file BDJ.9.e74295-treatment3.xml]

<!DOCTYPE tp:taxon-treatment
  PUBLIC "-//TaxonX//DTD Taxonomic Treatment Publishing DTD v0 20100105//EN" "tax-treatment-NSO.dtd">
<tp:taxon-treatment xmlns:tp="http://www.plazi.org/taxpub"><tp:treatment-meta><mixed-citation publication-type="journal"><person-group><name><surname>Fu</surname><given-names>Xi</given-names></name><name><surname>Bao</surname><given-names>Dan-Feng</given-names></name><name><surname>Luo</surname><given-names>Zong-Long</given-names></name><name><surname>He</surname><given-names>Xiu</given-names></name><name><surname>Su</surname><given-names>Hong-Yan</given-names></name></person-group><article-title>Two new species of <italic><tp:taxon-name><tp:taxon-name-part taxon-name-part-type="genus" reg="Jalapriya">Jalapriya</tp:taxon-name-part></tp:taxon-name></italic> and a new record, <italic><tp:taxon-name><tp:taxon-name-part taxon-name-part-type="genus" reg="Dictyocheirospora">Dictyocheirospora</tp:taxon-name-part><tp:taxon-name-part taxon-name-part-type="species" reg="vinaya">vinaya</tp:taxon-name-part></tp:taxon-name></italic> from freshwater habitats in China</article-title><source>Biodivers Data J</source><day>28</day><month>10</month><year>2021</year><volume>9</volume><pub-id pub-id-type="doi">10.3897/BDJ.9.e74295</pub-id></mixed-citation></tp:treatment-meta><tp:nomenclature><tp:taxon-name>
            <object-id xmlns:xlink="http://www.w3.org/1999/xlink" content-type="arpha" xlink:type="simple">3F9E5904-C9A7-52E9-80F5-561ABF37CEB2</object-id>
            <tp:taxon-name-part taxon-name-part-type="genus">Dictyocheirospora</tp:taxon-name-part>
            <tp:taxon-name-part taxon-name-part-type="species">vinaya</tp:taxon-name-part>
            <object-id xmlns:xlink="http://www.w3.org/1999/xlink" xlink:type="simple" object-id-type="Species-ID">Facesoffungi number: FoF 01263</object-id>
          </tp:taxon-name><tp:taxon-authority>D’souza, Bhat &amp; K.D. Hyde, 2016, Fungal Diversity 80: 465</tp:taxon-authority></tp:nomenclature><tp:treatment-sec sec-type="materials"><title>Materials</title><list list-type="alpha-lower" list-content="occurrences"><list-item><p><bold>Type status:</bold> <named-content xmlns:xlink="http://www.w3.org/1999/xlink" content-type="dwc:typeStatus" xlink:type="simple">Holotype</named-content>. <bold>Taxon:</bold> scientificName: <named-content xmlns:xlink="http://www.w3.org/1999/xlink" content-type="dwc:scientificName" xlink:type="simple"><italic><tp:taxon-name><tp:taxon-name-part taxon-name-part-type="genus" reg="Dictyocheirospora">Dictyocheirospora</tp:taxon-name-part><tp:taxon-name-part taxon-name-part-type="species" reg="vinaya">vinaya</tp:taxon-name-part></tp:taxon-name></italic></named-content>; phylum: <named-content xmlns:xlink="http://www.w3.org/1999/xlink" content-type="dwc:phylum" xlink:type="simple"><tp:taxon-name><tp:taxon-name-part taxon-name-part-type="phylum">Ascomycota</tp:taxon-name-part></tp:taxon-name></named-content>; class: <named-content xmlns:xlink="http://www.w3.org/1999/xlink" content-type="dwc:class" xlink:type="simple"><tp:taxon-name><tp:taxon-name-part taxon-name-part-type="class">Dothideomycetes</tp:taxon-name-part></tp:taxon-name></named-content>; order: <named-content xmlns:xlink="http://www.w3.org/1999/xlink" content-type="dwc:order" xlink:type="simple"><tp:taxon-name><tp:taxon-name-part taxon-name-part-type="order">Pleosporales</tp:taxon-name-part></tp:taxon-name></named-content>; family: <named-content xmlns:xlink="http://www.w3.org/1999/xlink" content-type="dwc:family" xlink:type="simple"><tp:taxon-name><tp:taxon-name-part taxon-name-part-type="family">Dictyosporiaceae</tp:taxon-name-part></tp:taxon-name></named-content>; genus: <named-content xmlns:xlink="http://www.w3.org/1999/xlink" content-type="dwc:genus" xlink:type="simple"><tp:taxon-name><tp:taxon-name-part taxon-name-part-type="genus">Dictyocheirospora</tp:taxon-name-part></tp:taxon-name></named-content>; <bold>Location:</bold> locationRemarks: <named-content xmlns:xlink="http://www.w3.org/1999/xlink" content-type="dwc:locationRemarks" xlink:type="simple">Thailand. Chiang Mai, Mushroom Research Centre, on submerged wood in a freshwater stream, 24 November 2013</named-content>; <bold>Identification:</bold> identifiedBy: <named-content xmlns:xlink="http://www.w3.org/1999/xlink" content-type="dwc:identifiedBy" xlink:type="simple">D’souza, Bhat &amp; K.D. Hyde</named-content>; <bold>Event:</bold> habitat: <named-content xmlns:xlink="http://www.w3.org/1999/xlink" content-type="dwc:habitat" xlink:type="simple">submerged wood in a freshwater stream</named-content>; <bold>Record Level:</bold> type: <named-content xmlns:xlink="http://www.w3.org/1999/xlink" content-type="dwc:type" xlink:type="simple">MFLU 14–0264</named-content>; collectionCode: <named-content xmlns:xlink="http://www.w3.org/1999/xlink" content-type="dwc:collectionCode" xlink:type="simple">MJD-26</named-content>; source: <named-content xmlns:xlink="http://www.w3.org/1999/xlink" content-type="dwc:source" xlink:type="simple"><ext-link ext-link-type="uri" xlink:href="https://doi.org/10.1007/s13225-016-0363-z" xlink:type="simple">https://doi.org/10.1007/s13225-016-0363-z</ext-link></named-content></p></list-item></list></tp:treatment-sec><tp:treatment-sec sec-type="Description"><title>Description</title><p>Saprobic on decaying wood in streams. <bold>Asexual morph</bold>: Hyphomycetous (Fig. <xref ref-type="fig" rid="F7420548">4</xref>). Colonies punctiform, sporodochial, velvety, dark brown. Mycelium immersed, composed of pale brown, smooth, thin-walled septate, branched, 1–2 μm wide hyphae. Conidiophores 9–27 × 3–6 μm (x̄ = 15 × 5 μm, n = 18), micronematous to semi-macronematous, pale brown, smooth, thin-walled. Conidiogenous cells holoblastic, integrated, terminal, determinate, pale brown. Conidia solitary, terminal, cheiroid, 48–110 × 14–32 μm (x̄ = 73 × 22 μm, n = 30), pale brown, consisting of 7 rows of cells; rows digitate, arising from a basal cell, each arm consisting of 10–20 cells, distoseptate, constricted at septa, rows appressed when young, inwardly curved at the tip, palmately divergent when squashed, smooth-walled, guttulate. <bold>Sexual morph</bold>: Undetermined.</p><sec sec-type="Culture characteristics"><title>Culture characteristics</title><p>Conidia germinating on water agar within 24 h, germ tubes emerging from the basal cells of the conidium. Colonies on PDA covering 9 cm diam., in 4 weeks, at 28°C, with wavy margins, at first white, later becoming orange. Sporulating regions scattered, but mostly confined to the centre of the culture.</p></sec><sec sec-type="Material examined"><title>Material examined</title><p>CHINA, Yunnan Province, Nanpanjiang River, <named-content xmlns:xlink="http://www.w3.org/1999/xlink" content-type="dwc:verbatimCoordinates" xlink:type="simple">24°33'57.48"N, 103°06'44.44"E</named-content>, on decaying wood submerged in stream, 23 February 2018, X. He, NPJ H 3–2–1 (HKAS 115802); living culture KUNCC 21-10707.</p></sec></tp:treatment-sec><tp:treatment-sec sec-type="Notes"><title>Notes</title><p><italic><tp:taxon-name><tp:taxon-name-part taxon-name-part-type="genus" reg="Dictyocheirospora">Dictyocheirospora</tp:taxon-name-part><tp:taxon-name-part taxon-name-part-type="species" reg="vinaya">vinaya</tp:taxon-name-part></tp:taxon-name></italic>, the type species of <italic><tp:taxon-name><tp:taxon-name-part taxon-name-part-type="genus" reg="Dictyocheirospora">Dictyocheirospora</tp:taxon-name-part></tp:taxon-name></italic>, was introduced by <xref ref-type="bibr" rid="B7422843">Boonmee et al. (2016)</xref>. <italic><tp:taxon-name><tp:taxon-name-part taxon-name-part-type="genus" reg="Dictyocheirospora">Dictyocheirospora</tp:taxon-name-part><tp:taxon-name-part taxon-name-part-type="species" reg="vinaya">vinaya</tp:taxon-name-part></tp:taxon-name></italic> is characterised by punctiform, dark brown colonies, pale brown, solitary, terminal, cheiroid conidia. Our fresh collection fits perfectly with the original description of <italic><tp:taxon-name><tp:taxon-name-part taxon-name-part-type="genus" reg="Dictyocheirospora">D.</tp:taxon-name-part><tp:taxon-name-part taxon-name-part-type="species" reg="vinaya">vinaya</tp:taxon-name-part></tp:taxon-name></italic> (<xref ref-type="bibr" rid="B7422843">Boonmee et al. 2016</xref>). Phylogenetic analyses showed that our strain (DLUCC 1674) clustered with the ex-type strain of <italic><tp:taxon-name><tp:taxon-name-part taxon-name-part-type="genus" reg="Dictyocheirospora">D.</tp:taxon-name-part><tp:taxon-name-part taxon-name-part-type="species" reg="vinaya">vinaya</tp:taxon-name-part></tp:taxon-name></italic> with high bootstrap support (93% ML and 1.00 PP). ITS comparison between our strain and MFLUCC 14–0294 revealed that there is no difference in a total of 499 bp, comparison of LSU between our strain and MFLUCC 14–0294 revealed 3 bp differences in a total of 1252 bp. Thus, we identified our new collection as <italic><tp:taxon-name><tp:taxon-name-part taxon-name-part-type="genus" reg="Dictyocheirospora">D.</tp:taxon-name-part><tp:taxon-name-part taxon-name-part-type="species" reg="vinaya">vinaya</tp:taxon-name-part></tp:taxon-name></italic>, based on both phylogeny and morphology. <italic><tp:taxon-name><tp:taxon-name-part taxon-name-part-type="genus" reg="Dictyocheirospora">Dictyocheirospora</tp:taxon-name-part><tp:taxon-name-part taxon-name-part-type="species" reg="vinaya">vinaya</tp:taxon-name-part></tp:taxon-name></italic> MFLUCC 14–0294 collected from freshwater habitats in Thailand, while our new collection was collected from freshwater habitats in China. It is a new record for China.</p></tp:treatment-sec><tp:treatment-sec><!--Section generated to contain objects referenced in tp:taxon-treatment.--><fig id="F7420548" position="float" orientation="portrait"><object-id xmlns:xlink="http://www.w3.org/1999/xlink" content-type="arpha" xlink:type="simple">2E027D97-24C0-5EC2-A397-4F4B17BC9C8F</object-id><object-id xmlns:xlink="http://www.w3.org/1999/xlink" content-type="doi" xlink:type="simple">10.3897/BDJ.9.e74295.figure4</object-id><label>Figure 4.</label><caption><p><bold><italic><tp:taxon-name><tp:taxon-name-part taxon-name-part-type="genus" reg="Dictyocheirospora">Dictyocheirospora</tp:taxon-name-part><tp:taxon-name-part taxon-name-part-type="species" reg="vinaya">vinaya</tp:taxon-name-part></tp:taxon-name></italic></bold> (HKAS 115802). <bold>a</bold> Colonies on submerged wood; <bold>b</bold> Squash mount of conidioma; <bold>c-k</bold> Conidia; <bold>l</bold> Germinating conidium; <bold>m-n</bold> Culture on PDA from above and reverse. Scale bars: b, 50 μm; c-d, h-k, 40 μm; e-g, l, 30 μm.</p></caption><graphic xmlns:xlink="http://www.w3.org/1999/xlink" xlink:href="bdj-09-e74295-g004.jpg" position="float" id="oo_580608.jpg" orientation="portrait" xlink:type="simple"><uri content-type="original_file" xlink:type="simple">https://binary.pensoft.net/fig/580608</uri></graphic></fig></tp:treatment-sec><ref-list><ref id="B7422843"><element-citation xmlns:xlink="http://www.w3.org/1999/xlink" publication-type="article" xlink:type="simple"><person-group person-group-type="author"><name name-style="western"><surname>Boonmee</surname><given-names>Saranyaphat</given-names></name><name name-style="western"><surname>D’souza</surname><given-names>Melvina J.</given-names></name><name name-style="western"><surname>Luo</surname><given-names>Zonglong</given-names></name><name name-style="western"><surname>Pinruan</surname><given-names>Umpava</given-names></name><name name-style="western"><surname>Tanaka</surname><given-names>Kazuaki</given-names></name><name name-style="western"><surname>Su</surname><given-names>Hongyan</given-names></name><name name-style="western"><surname>Bhat</surname><given-names>Darbhe J.</given-names></name><name name-style="western"><surname>McKenzie</surname><given-names>Eric H. C.</given-names></name><name name-style="western"><surname>Jones</surname><given-names>E. B. Gareth</given-names></name><name name-style="western"><surname>Taylor</surname><given-names>Joanne E.</given-names></name><name name-style="western"><surname>Phillips</surname><given-names>Alan J. L.</given-names></name><name name-style="western"><surname>Hirayama</surname><given-names>Kazuyuki</given-names></name><name name-style="western"><surname>Eungwanichayapant</surname><given-names>Prapassorn D.</given-names></name><name name-style="western"><surname>Hyde</surname><given-names>Kevin D.</given-names></name></person-group><year>2016</year><article-title><tp:taxon-name><tp:taxon-name-part taxon-name-part-type="family">Dictyosporiaceae</tp:taxon-name-part></tp:taxon-name> fam. nov.</article-title><source>Fungal Diversity</source><volume>80</volume><issue>1</issue><fpage>457</fpage><lpage>482</lpage><pub-id pub-id-type="doi">10.1007/s13225-016-0363-z</pub-id></element-citation></ref></ref-list></tp:taxon-treatment>
